# Supplementary material for: The transcription factor OCT6 promotes the dissolution of the naïve pluripotent state by repressing Nanog and activating a formative state gene regulatory network
Source: Sci Rep. 2024 May 7;14:10420. doi: 10.1038/s41598-024-59247-5 (PMC11074312; doi:10.1038/s41598-024-59247-5)
Supplement: Supplementary file 3 — Supplementary Table S2. [file 41598_2024_59247_MOESM3_ESM.xlsx]

## Sheet: Sheet1
Enriched GO terms WT vs Oct6-KO EpiLCs
GO biological process complete	Accession	# in term	# in query	expected	Fold Enrichment	+/-	raw P value	FDR
regulation of cell motility	GO:2000145	1012	31	13.26	2.34	+	1.59e-05	0.0278
regulation of cellular component organization	GO:0051128	2498	59	32.72	1.8	+	9.48e-06	0.0187
cell differentiation	GO:0030154	3632	83	47.57	1.74	+	2.51e-07	0.00198
cellular developmental process	GO:0048869	3685	84	48.27	1.74	+	2e-07	0.00315
developmental process	GO:0032502	5627	112	73.7	1.52	+	8.77e-07	0.00346
system development	GO:0048731	4223	88	55.31	1.59	+	5.51e-06	0.0145
anatomical structure development	GO:0048856	5233	107	68.54	1.56	+	4.7e-07	0.00247
multicellular organism development	GO:0007275	4842	99	63.42	1.56	+	2.02e-06	0.00637
sensory perception of smell	GO:0007608	1123	1	14.71	0.07	-	8.85e-06	0.0199
GO cellular component complete		# in term	# in query	expected	Fold Enrichment	+/-	raw P value	FDR
cell leading edge	GO:0031252	412	16	4.5	3.56	+	1.85e-05	0.0184
cell surface	GO:0009986	1095	29	11.95	2.43	+	1.66e-05	0.0331
plasma membrane bounded cell projection	GO:0120025	2399	48	26.19	1.83	+	4.17e-05	0.0277
