# Supplementary material for: The transcription factor OCT6 promotes the dissolution of the naïve pluripotent state by repressing Nanog and activating a formative state gene regulatory network
Source: Sci Rep. 2024 May 7;14:10420. doi: 10.1038/s41598-024-59247-5 (PMC11074312; doi:10.1038/s41598-024-59247-5)
Supplement: Supplementary file 5 — Supplementary Table S4. [file 41598_2024_59247_MOESM5_ESM.xlsx]

## Sheet: Sheet1
Antibody	Catalog	Manufacturer	Host	Dilution
Pou3f1/Oct6	MABN738	Millipore	Mouse	1:200 for immuno, 1:1000 for WB
Nanog	eBioMLC-51	Thermo Fisher Scientific	Rat	1:250
Pou5f1/Oct4 (C30A3C1)	#5677X	Cell signaling	Rabbit	1:100
Sox3	PA5-35983	Thermo Fisher Scientific	Rabbit	1:100
Klf4	sc-166238	Santa Cruz	Mouse	1:100
Sox2	MA5-31455	Thermo Fisher Scientific	Mouse	1:100
GAPDH (6C5)	sc-32233	Santa Cruz	Mouse	1:1000 for WB
Goat anti Mouse IgG (H+L) Cross-Adsorbed Secondary Antibody, HRP	G-21040	Life Technologies	Goat	1:15000 for WB
